# Supplementary material for: Evolution of Spinal Cord Transection of Rhesus Monkey Implanted with Polymer Synthesized by Plasma Evaluated by Diffusion Tensor Imaging
Source: Polymers (Basel). 2022 Feb 28;14(5):962. doi: 10.3390/polym14050962 (PMC8912689; doi:10.3390/polym14050962)
Supplement: Supplementary file 1 [file polymers-14-00962-s001.zip]

Archive with 1 entries (1 files):
- polymers-1576247-supplementary.mp4
